# Supplementary material for: Polygonum capitatum, the Hmong Medicinal Flora: A Comprehensive Review of Its Phytochemical, Pharmacological and Pharmacokinetic Characteristics
Source: Molecules. 2022 Sep 28;27(19):6407. doi: 10.3390/molecules27196407 (PMC9571880; doi:10.3390/molecules27196407)
Supplement: Supplementary file 1 [file molecules-27-06407-s001.zip]

Archive with 1 entries (1 files):
- molecules-1904366-supplementary.pdf
